# Supplementary material for: Monitoring Somatic Genetic Alterations in Circulating Cell-Free DNA/RNA of Patients with “Oncogene-Addicted” Advanced Lung Adenocarcinoma: A Real-World Clinical Study
Source: Int J Mol Sci. 2022 Aug 1;23(15):8546. doi: 10.3390/ijms23158546 (PMC9369384; doi:10.3390/ijms23158546)
Supplement: Supplementary file 1 [file ijms-23-08546-s001.zip]

Archive with 1 entries (1 files):
- ijms-1808880-supplementary.pdf
